# Supplementary material for: Real-world evaluation of supportive care using an electronic health record text-mining tool: G-CSF use in breast cancer patients
Source: Support Care Cancer. 2022 Aug 31;30(11):9181–9. doi: 10.1007/s00520-022-07343-5 (PMC9633501; doi:10.1007/s00520-022-07343-5)
Supplement: Supplementary file 1 — Supplementary file1 (XLSX 22 KB) Supplementary file 1: Queries for patient selection and data extraction in CTcue [file 520_2022_7343_MOESM1_ESM.xlsx]

## Sheet: How to read
How to read
Tab: inclusion criteria
Inclusion criterium	description of criterium.
name datapoint	Description of data point for extraction
collected answer	e.g. a value in case of a measurement, and a description in case of free text search (form response)
type of data extraction	categories available in Ctcue are: admissions, admission periods, allergies, appointments, care activities, consents, DBC's, diagnoses, Forms, form responses, measurements, medication administrations, medication requests, orders, PMDS: events, PDMS: fluids in/out, PDSMS: inserted materials, patient information (demographics), reports, surgeries, surgery procedures, vital signs
Searched terms	used terms in specific data extraction category
Used for inclusion or exclusion	Indicates whether this was used as inclusion or exclusion criterium
Time window	time period for data collection, can be linked to an other category
comments	-
Tab: definition treatments, data collection per treatment
Name datapoint	Description of data point for extraction
Collected answer	e.g. a value in case of a measurement, and a description in case of free text search (form response)
type of data extraction	categories available in Ctcue are: admissions, admission periods, allergies, appointments, care activities, consents, DBC's, diagnoses, Forms, form responses, measurements, medication administrations, medication requests, orders, PMDS: events, PDMS: fluids in/out, PDSMS: inserted materials, patient information (demographics), reports, surgeries, surgery procedures, vital signs
Searched terms	used terms in specific data extraction category
English translation of Dutch search terms	-
Keyword search restricted to	search can be limited to sertain documents or departments
Time window	time period for data collection, can be linked to an other category
comments	-
Other
italics	refers to a characteristic from another collected datapoint

## Sheet: Inclusion criteria
Explanation: A patient was included for a treatment if it had both a positive DBC-code, and all inclusion criteria for that particular treatment, without exclusion criteria (e.g., for AC/ddAC, a patient needed both a prescription of cyclophosphamide +/- a day from a prescription of doxorubicine, patient had NO (exclusion) prescription of doxetaxel in that period, and there was a free text validat…
Inclusion criterium	Name datapoint	collected answer	type of data extraction	Searched terms	Used for inclusion or exclusion	Time window	comments
DBC-code*	DBC	DBC code	DBC	Specialism: 0313 (internal medicine) with Diagnosis: 811 (breast cancer)	inclusion		Diagnose behandel combinatie = diagnosis treatment combination, a code used for reembursements in the Netherlands.
Inclusion criterium	Name datapoint	collected answer	type of data extraction	Searched terms	Used for inclusion or exclusion	Time window	comments
AC/ddAC treatment use	doxorubicin + cyclophosphamide	Start date cyclophosphamide	medication request	cyclophosphamide	inclusion	between 1 day before and 1 day after start date of first date of use of doxorubicine
	cyclophosphamide + docetaxel	Start date cyclophosphamide	medication request	cyclophosphamide	exclusion	between 1 day before and 1 day after start date of first date of use of docetaxel
	Verification AC	ddAC AC	text search	ddAC OR dose dense AC OR ((dose dense OR dd) AND (doxorubicin OR adriamycine OR doxorubicine OR doxo) AND (cyclofosfamide OR ciclofosfamide OR endoxan OR cyclofos OR cyclo)) OR ((dose dense OR dd) AND AC) AC OR AC kuur OR ((doxorubicin OR adriamycine OR doxorubicine OR doxo) AND (cyclofosfamide OR ciclofosfamide OR endoxan OR cyclofos OR cyclo))	inclusion	>1 January 2015
CD treatment use	Capecitabin + doxetaxel	Start date capecitabine	medication request	capecitabine	inclusion	Between start date first date of use docetaxel and 7 days after
	Verification CD	DC	text search	(capecitabine OR xeloda) AND (docetaxel OR docetaxol OR taxotere OR doce)	inclusion	>1 January 2015
FEC treatment use	Fluorouracil + epirubicin	start date fluorouracil	medication request	fluorouracil	inclusion	between 1 day before and 1 day after start date of first date of use of epirubicine
	Fluorouracil + cyclophosphamide	start date fluorouracil	medication request	fluorouracil	inclusion	between 1 day before and 1 day after start date of first date of use of cyclofosfamide
	Verification FEC	FEC	text search	FEC kuur OR FEC OR ((fluorouracil OR fluoruracil OR 5-fluorouracil OR 5-FU) AND (epirubicin OR epirubicine) AND (cyclofosfamide OR cyclofos OR cyclo OR endoxan OR ciclofosfamide))	inclusion
TAC treatment use	doxorubicine + docetaxel	start date doxorubicine	medication request	doxorubicine	inclusion
	cyclophosphamide + docetaxel	Start date cyclophosphamide	medication request	cyclofosfamide	inclusion
	cyclofosfamide + doxorubicine	Start date cyclophosphamide	medication request	cyclofosfamide	exclusion
	Verification TAC	TAC	text search	TAC OR TAC kuur OR TAC kuur OR ((docetaxel OR docetaxol OR taxotere OR doce)AND (doxorubicine OR adriamycin OR doxorubicin OR doxo) AND (cyclofosfamide OR ciclofosfamide OR endoxan OR cyclofos OR cyclo)	inclusion	>1 January 2015
TC treatment use	docetaxel + cyclofosfamide	start date docetaxel	medication request	docetaxel	inclusion
	docetaxel + doxorubicine	start date docetaxel	medication request	docetaxel	exclusion
	cyclofosfamide + doxorubicine	Start date cyclophosphamide	medication request	cyclofosfamide	exclusion
	verification TC	TC	text search	((docetaxel OR docetaxol OR taxotere OR doce) AND (cyclofosfamide OR ciclofosfamide OR endoxan OR cyclofos OR cyclo)) OR TC kuur	inclusion	>1 January 2015
monotherapy cyclophosphamide treatment use	cyclofosfamide	Start date cyclophosphamide	medication request	cyclofosfamide	inclusion
	cyclofosfamide + doxorubicine	Start date cyclophosphamide	medication request	cyclofosfamide	exclusion
	cyclofosfamide + docetaxel	Start date cyclophosphamide	medication request	cyclofosfamide	exclusion
	verification cyclophsphamide	cyclophosphamide	text search	cyclofosfamide OR ciclofosfamide OR endoxan OR cyclofos OR cyclo	inclusion	>1 January 2015
Monotherapy docetaxel treatment use	docetaxel	start date docetaxel	medication request	docetaxel	inclusion
	docetaxel + doxorubicine	start date docetaxel	medication request	docetaxel	exclusion
	docetaxel + cyclofosfamide	start date docetaxel	medication request	docetaxel	exclusion
	docetaxel + pertuzumab	start date docetaxel	medication request	docetaxel	exclusion
	docetaxel + capecitabine	start date docetaxel	medication request	docetaxel	exclusion
	Verification docetaxel	docetaxel	text search	docetaxel OR docetaxol OR taxotere OR doce	inclusion	>1 January 2015

## Sheet: Data collection per treatment
Name data point	Collected answer	type of data extraction	Searched terms/keywords	Keyword search restricted to	Time window	comments
G-CSF use						All cases found are manually checked within the Ctcue user window and by manual EHR review
primair GCSF	Yes No	text search	Filgastrim OR filgrastim OR accofil OR neupogen OR pegfilgastrim OR fulphila OR pelgraz OR pelmeg OR ziextenzo OR neulasta OR lipegfilgastrim OR lipegfilgrastim OR lonquex OR G-CSF OR granulocyte-colony-forming stimulating factor OR koloniestimulerende factoren OR primair G-CSF OR GCSF -		Between 1 month before verification treatment AND 1 month after verification treatment
(Febrile) Neutropenia						All cases found are manually checked within the Ctcue user window and by manual EHR review
Neutropenia	0.5-1.0 <0.5	measurements	Neutrofiele Granulocyten OR neutrofielen between 0.5 AND 1 Neutrofiele Granulocyten OR neutrofielen below 0.5		Newest result between 1 week before verification treatment AND 1 month after stop date treatment
Fever	Yes	Measurements Vital signs	temperatuur patient OR patient temperatuur OR temperatuur >= 38 Temp >= 38
Verification FN	FN No FN	text search	Febriele neutropenie OR Neutropenic Fever OR neutropene Koorts OR neutropenie OR neutropene -		Result between verification treatment AND 1 month after stop date treatment
Patient characteristics
Length	value	vital signs	lengte		Most recent result before start treatment
Weight	value	vital signs	gewicht		Most recent result before start treatment
eGFR	value	laboratory measurement	eGFR MDRD OR eGFR CKD-EPI		Most recent result before start treatment
creatinin	value	laboratory measurement	kreatinine		Most recent result before start treatment
ALAT	value	laboratory measurement	ALAT OR ALAT GPT		Most recent result before start treatment
ASAT	value	laboratory measurement	ASAT OR ASAT GOT		Most recent result before start treatment
Hemoglobin	value	laboratory measurement	Hemoglobine OR Hb		Most recent result before start treatment
albumin	value	laboratory measurement	albumine		Most recent result before start treatment
neutrophil count	value	laboratory measurement	neutrofielen OR neutrofiele granulocyten		Most recent result before start treatment
Disease characteristics
Progesterone receptor	Positive negative Unknown	text search	progesteronreceptor positief OR PR positief OR progesteron receptor positief OR oestrogeen en progesteronreeptor positief progesteron receptor negatief OR progesteronreceptor negatief OR PR negatief progesteron OR progesterone OR progesteronreceptor			Selection order based on answer order, only if unknown answer will be manually validated
HER2 receptor	Positive negative Unknown	text search	her2 positief OR her2neu positief OR her2neu receptor positief her2neu receptor negatief OR her2neu negatief OR her2 negatief OR er2-neu negatief her2 OR her2neu OR her2neureceptor OR her2receptor			Selection order based on answer order, only if unknown answer will be manually validated
Estrogen receptor	Positive negative Unknown	text search	oestrogeenreceptor positief OR oestrogeen receptor positief OR oestrogeen en progesteronreceptor positief OR oestrogeenreceptor en progesteronreceptor positief ER positief oestrogeenreceptor negatief OR oestrogeen receptor negatief OR er negatief oestrogeenreceptor OR oestrogeen OR estrogen			Selection order based on answer order, only if unknown answer will be manually validated
Triple negative	triple negatief	text search	triple negative breast cancer OR TNBC OR triple negatief OR triple negatieve OR tripel negatieve OR triple negative			Selection order based on answer order, only if unknown answer will be manually validated
